# Supplementary material for: Oral Contraceptive Use and Breast Cancer Risk According to Molecular Subtypes Status: A Systematic Review and Meta-Analysis of Case-Control Studies
Source: Cancers (Basel). 2022 Jan 23;14(3):574. doi: 10.3390/cancers14030574 (PMC8833678; doi:10.3390/cancers14030574)
Supplement: Supplementary file 1 [file cancers-14-00574-s001.zip]

Archive with 1 entries (1 files):
- cancers-1495005-supplementary.pdf
